# Supplementary material for: Use of chiral cell shape to ensure highly directional swimming in trypanosomes
Source: PLoS Comput Biol. 2017 Jan 31;13(1):e1005353. doi: 10.1371/journal.pcbi.1005353 (PMC5308837; doi:10.1371/journal.pcbi.1005353)
Supplement: S1 Table — (XLSX) [file pcbi.1005353.s004.xlsx]

## Sheet: Sheet1
	Trypomastigote											Epimastigote-like
ωr (rad/s)	96.7										ωr (rad/s)	93
ωb (rad/s)	48.5										ωb (rad/s)	7.5
z (px)	205	196	189	175	159	141	134	114			z (px)	165	144	131	121	111	97	71	44
Ar (px)	25	22	20	17	13	11	11	13			Ar (px)	-2	2	5	7	7	8	-2	-10
pr (rad)	4	3.2	2.2	1.2	0.4	-1.2	-1.5	-2.7			pr (rad)	-1.3	-1.3	-1.3	-1.7	-1.9	-1.9	-1.9	-1.9
Ab (px)	20	18	16	12	10	6	5	5			Ab (px)	12	14	14	6	3	-1	-3	-4
pb (rad)	5	3.7	2.7	1.7	1.4	1.4	1.4	1.4			pb (rad)	2.3	0.3	-0.7	-1.4	-1.8	-1.8	-1.8	-1.8
po (rad)	-1.4	-1.3	-1.2	-0.9	-0.6	0.4	0.4	0.4			po (rad)	-0.4	-0.4	-0.4	-0.3	-0.2	0	0	0
w (px)	4	4	7	9	14	15	14	6			w (px)	4	4	4	4	9	15	13	9
ωr (rad/s)	86										ωr (rad/s)	80
ωb (rad/s)	56.5										ωb (rad/s)	16
z (px)	141	131	121	111	101	91	76	61			z (px)	205	195	185	177	163	145	125	114
Ar (px)	11	12	12	17	15	13	7	13			Ar (px)	0	5	8	10	10	7	-8	-12
pr (rad)	3.4	3	2.4	1.6	0.9	0.2	-1	-1.8			pr (rad)	1.8	1.8	1.8	2.2	2.4	2.6	2.6	2.6
Ab (px)	15	13	10	9	8	6	3	7			Ab (px)	15	18	20	18	8	2	-4	-7
pb (rad)	0.5	0	-0.3	-0.6	-1	-1.3	-1.3	-1.3			pb (rad)	4.7	3.5	2.3	1.4	0.8	1.4	1.4	1.4
po (rad)	1.4	1.4	1.2	1	1	0.9	0.8	0.7			po (rad)	-0.2	-0.2	-0.2	-0.2	0	0	0.1	0.1
w (px)	4	4	4	4	9	15	13	9			w (px)	4	4	4	4	9	15	13	9
ωr (rad/s)	99										ωr (rad/s)	77
ωb (rad/s)	24										ωb (rad/s)	8.5
z (px)	201	196	181	168	154	139	123	109			z (px)	141	130	119	105	92	77	58	33
Ar (px)	7	8	10	8	7	5	3	4			Ar (px)	0	3	4	10	11	8	-4	-12
pr (rad)	2	1.9	0.7	0.3	-0.3	-1.2	-2.5	-4			pr (rad)	-1.3	-1.3	-1.3	-1.3	-1.6	-1.6	-1.6	-1.6
Ab (px)	18	17	15	12	4	3	6	8			Ab (px)	12	11	10	6	4	2	-3	-6
pb (rad)	0.7	0	-1	-1.8	-3.2	-5	-5	-5			pb (rad)	5	3.8	2.6	2.2	1.8	1.8	1.8	1.8
po (rad)	-2.5	-2	-1.4	-0.7	0	1	2	3			po (rad)	0.2	0.2	0.4	0.2	0.2	0	-0.2	-0.2
w (px)	4	4	4	4	14	15	14	6			w (px)	4	4	4	4	9	15	13	9
ωr (rad/s)	96										ωr (rad/s)	71
ωb (rad/s)	53										ωb (rad/s)	14
z (px)	120	110	101	92	80	67	52	42			z (px)	165	145	130	116	99	83	64	44
Ar (px)	10	10	14	14	13	9	8	15			Ar (px)	0	2	5	7	7	6	3	-6
pr (rad)	1.5	1	0.5	0.2	-0.6	-1	-3.1	-3.9			pr (rad)	1.8	1.8	1.8	1.4	0.8	0.6	0.6	0.6
Ab (px)	13	14	12	8	5	3	-4	-5			Ab (px)	10	13	14	13	9	4	0	-4
pb (rad)	7.2	6.5	5.4	4.4	3.6	3.1	2	0.8			pb (rad)	2	0.4	-1	-2	-3	-3.5	-3.5	-3.5
po (rad)	-2	-1.8	-1.5	-1.5	-1.5	-1.4	-1.4	-1.4			po (rad)	-0.4	-0.4	-0.4	-0.2	0	0	0	0
w (px)	4	4	4	4	9	15	13	9			w (px)	4	4	4	4	9	15	13	9
ωr (rad/s)	104										ωr (rad/s)	94
ωb (rad/s)	41										ωb (rad/s)	8
z (px)	194	188	177	170	156	139	125	109			z (px)	220	210	200	190	180	175	160	121
Ar (px)	8	10	13	15	15	13	10	14			Ar (px)	-2	-3	-2	4	10	12	10	-10
pr (rad)	3.1	2.8	1.6	1.1	0.4	-0.2	-1.2	-2.5			pr (rad)	2.8	2.8	2.8	2.8	2.2	2	2	2
Ab (px)	24	22	17	12	7	6	3	-6			Ab (px)	10	15	17	16	13	8	2	-5
pb (rad)	5.4	4.3	3	2.7	1.4	0.5	0.5	0.5			pb (rad)	7.2	6	4.8	3.5	2.4	1.9	1.9	1.9
po (rad)	-3	-2.5	-1.2	-0.8	-0.5	0.5	1.5	2.5			po (rad)	-0.5	-0.5	-0.5	-0.5	0.1	0.1	0.1	0.1
w (px)	4	4	7	9	14	15	14	6			w (px)	4	4	4	4	6	11	15	6
ωr (rad/s)	95										ωr (rad/s)	68
ωb (rad/s)	34										ωb (rad/s)	13.5
z (px)	127	117	105	95	82	63	51	39			z (px)	227	217	203	185	173	164	156	121
Ar (px)	6	10	13	12	11	7	6	10			Ar (px)	0	-4	-4	-2	8	8	7	-10
pr (rad)	0.9	0.8	0.6	0.2	-0.2	-0.7	-1	-3			pr (rad)	0.5	0.5	0.5	0.5	0.6	0.8	1	1.1
Ab (px)	10	16	15	12	10	6	-2	-5			Ab (px)	15	18	20	22	20	12	5	-15
pb (rad)	7.5	6.1	4.5	3.3	2	1	1	1			pb (rad)	5	4.3	3.3	2	1.3	1.1	1.1	1.1
po (rad)	-0.6	-0.6	-0.6	-0.6	-1.2	0	0	0			po (rad)	0.5	0.4	0.2	0.2	0	-0.5	-0.5	-0.5
w (px)	4	4	4	4	9	15	13	9			w (px)	4	4	4	4	9	12	15	8
ωr (rad/s)	107										ωr (rad/s)	69.5
ωb (rad/s)	38										ωb (rad/s)	10.5
z (px)	191	184	175	171	164	145	137	122			z (px)	148	137	128	114	102	93	77	61
Ar (px)	12	14	15	15	14	15	10	12			Ar (px)	-8	-5	-2	3	6	8	6	0
pr (rad)	1.8	1.5	1.3	1	0	-1	-1.6	-2.7			pr (rad)	-1.4	-1.4	-1.4	-1.6	-2.1	-2.4	-2.4	-2.4
Ab (px)	18	22	20	17	13	6	4	-6			Ab (px)	12	14	14	10	8	5	3	4
pb (rad)	3	2.5	1.5	1	0	-0.5	-0.5	-0.5			pb (rad)	3	1	0	-1.2	-2.5	-4	-4.6	-6
po (rad)	-2.8	-2.5	-2	-1.8	-1.2	-0.5	-0.5	-0.5			po (rad)	-0.4	-0.4	-0.4	-0.4	-0.3	0	0.2	0.2
w (px)	4	4	7	9	14	15	15	15			w (px)	4	4	4	4	9	15	13	9
ωr (rad/s)	83
ωb (rad/s)	8
z (px)	136	122	108	95	78	57	44	33
Ar (px)	-2	4	5	10	11	8	-5	-13
pr (rad)	-1.6	-1.6	-1.6	-1.6	-1.7	-1.8	-1.8	-1.8
Ab (px)	12	14	14	6	3	-1	-3	-4
pb (rad)	1	-0.2	-1.4	-2.6	-5.5	-5.7	-5.7	-5.7
po (rad)	0.4	0.4	0.4	0.4	0.3	0.2	0.1	0.1
w (px)	4	4	4	4	9	15	13	9
